# Supplementary material for: Does corporate governance and balance sheet feature influence the financial policy of cooperatives? PLS-SEM approach
Source: PLoS One. 2024 May 14;19(5):e0302121. doi: 10.1371/journal.pone.0302121 (PMC11093315; doi:10.1371/journal.pone.0302121)
Supplement: S1 Data — (CSV) [file pone.0302121.s001.csv]

LTD	STD	AS	LR	AT	BS	BM	BGD	MAGE	MEDU	MTEN
0.45	0.26	6.89	0.75	0.15	7	12	1	34	10	6
0.36	0.22	6.94	0.46	0.44	7	12	1	35	10	6
0.56	0.24	6.97	0.67	0.21	7	24	0	26	8	6
0.38	0.19	5.375	0.939	0.184	7	24	0	28	8	6
0.37	0.14	5.339	0.56	0.73	7	12	0	36	10	3
0.45	0.16	5.54	0.74	0.84	7	24	1	45	8	3
0.53	0.25	4.17	0.778	0.37	7	24	0	42	8	3
0.4	0.36	4.305	0.926	0.329	7	12	1	43	10	6
0.46	0.21	4.35	0.95	0.35	7	24	1	45	8	3
0.44	0.32	4.56	0.74	0.37	7	24	1	37	10	3
0.5	0.21	4.57	0.81	0.37	7	24	1	36	8	6
0.48	0.21	4.58	0.84	0.38	7	12	0	35	10	3
0.42	0.18	5.49	0.82	0.27	7	24	0	54	10	3
0.67	0.19	6.52	0.76	0.29	7	24	0	54	8	6
0.46	0.15	6.62	0.77	0.31	7	24	1	57	8	3
0.57	0.21	6.47	0.73	0.29	7	12	1	54	8	6
0.33	0.32	6.56	0.76	0.32	7	12	0	56	8	6
0.37	0.25	6.66	0.76	0.33	7	12	1	54	10	6
0.36	0.17	5.37	0.74	0.29	7	24	0	56	10	3
0.34	0.17	5.82	0.76	0.36	7	12	1	58	10	6
0.36	0.21	5.84	0.77	0.38	7	24	0	52	10	3
0.38	0.23	5.61	0.64	0.37	7	24	1	56	9	6
0.37	0.21	5.63	0.67	0.39	7	12	0	53	9	3
0.27	0.25	5.26	0.68	0.39	7	24	1	54	9	6
0.39	0.14	4.48	0.31	0.36	7	24	1	52	8	6
0.41	0.21	4.5	0.29	0.25	7	12	0	53	8	6
0.29	0.32	4.52	0.27	0.31	7	24	0	54	8	6
0.27	0.32	5.3	0.37	0.321	7	12	1	29	10	6
0.22	0.21	5.4	0.36	0.36	7	12	1	27	10	6
0.24	0.23	5.45	0.31	0.325	7	12	1	28	10	6
0.32	0.23	4.33	0.28	0.25	7	24	0	59	8	6
0.28	0.21	4.56	0.24	0.214	7	24	0	58	9	6
0.27	0.32	4.74	0.26	0.36	7	24	1	56	8	6
0.36	0.27	4.6	0.26	0.26	7	12	1	49	8	6
0.34	0.24	4.67	0.21	0.266	7	12	1	47	9	6
0.34	0.26	4.77	0.35	0.26	7	12	1	48	10	6
0.17	0.22	3.77	0.22	0.21	7	12	0	49	8	6
0.16	0.21	3.88	0.21	0.31	7	12	0	42	8	6
0.16	0.21	3.89	0.23	0.26	7	12	0	41	8	6
0.31	0.21	3.68	0.39	0.35	7	24	0	47	9	3
0.22	0.32	3.77	0.34	0.36	7	24	0	48	9	3
0.27	0.24	3.85	0.35	0.32	7	24	0	49	9	3
0.38	0.27	2.86	0.3	0.22	7	24	1	29	8	3
0.35	0.21	2.99	0.21	0.336	7	12	1	26	8	3
0.33	0.23	2.99	0.24	0.25	7	12	1	28	8	3
0.2	0.24	4.98	0.37	0.25	7	12	0	24	9	6
0.23	0.32	4.87	0.46	0.36	7	12	1	25	9	6
0.35	0.24	4.99	0.46	0.36	7	12	0	36	9	6
0.31	0.23	3.55	0.28	0.25	7	24	0	34	8	6
0.3	0.35	3.65	0.33	0.26	7	12	0	36	8	6
0.36	0.24	3.66	0.34	0.26	7	24	1	35	8	6
0.36	0.29	5.44	0.36	0.25	7	12	0	34	10	6
0.27	0.27	5.55	0.37	0.236	7	12	0	34	10	6
0.25	0.26	5.65	0.37	0.25	7	12	0	32	8	6
0.35	0.23	2.27	0.31	0.32	7	24	0	37	8	6
0.39	0.26	2.29	0.37	0.25	7	12	1	48	8	3
0.26	0.27	2.29	0.36	0.36	7	24	0	49	8	3
0.27	0.18	3.66	0.34	0.36	7	12	0	45	9	6
0.35	0.26	3.67	0.35	0.35	7	12	1	49	9	3
0.22	0.22	3.688	0.39	0.36	7	12	0	47	10	3
0.24	0.22	2.66	0.26	0.24	11	24	1	29	10	3
0.3	0.19	2.65	0.25	0.25	11	24	0	24	10	3
0.41	0.14	3.1	0.24	0.26	11	12	0	24	10	3
0.26	0.32	2.7	0.37	0.36	11	12	0	28	9	6
0.34	0.25	2.77	0.34	0.32	11	24	0	27	8	6
0.24	0.36	2.78	0.36	0.3	11	12	0	29	9	6
0.28	0.21	3.26	0.27	0.24	11	12	0	27	9	3
0.36	0.32	3.27	0.29	0.26	11	24	1	48	8	6
0.19	0.21	2.33	0.27	0.36	11	12	0	47	9	3
0.26	0.22	3.78	0.33	0.26	11	12	0	45	8	6
0.27	0.18	3.78	0.31	0.324	11	24	0	46	10	3
0.36	0.19	3.82	0.33	0.26	11	24	1	47	10	6
0.19	0.125	4.55	0.29	0.26	11	24	0	35	8	6
0.17	0.21	4.66	0.28	0.32	11	24	0	36	9	3
0.26	0.32	4.62	0.32	0.221	11	24	1	34	8	6
0.34	0.18	3.26	0.36	0.36	11	12	0	28	10	6
0.37	0.17	3.47	0.34	0.24	11	12	0	27	9	3
0.31	0.17	4.66	0.36	0.36	11	12	1	29	8	6
0.33	0.23	2.477	0.36	0.22	11	12	0	26	9	6
0.31	0.23	2.88	0.34	0.35	11	24	1	35	9	6
0.26	0.21	2.89	0.38	0.36	11	12	0	34	9	6
0.38	0.27	3.58	0.34	0.25	11	12	0	27	9	6
0.29	0.14	3.59	0.29	0.26	11	24	1	47	9	6
0.34	0.21	3.61	0.35	0.24	11	12	0	47	8	6
0.19	0.19	2.66	0.26	0.25	11	12	1	49	8	6
0.27	0.32	2.77	0.24	0.24	11	24	1	47	10	6
0.26	0.21	2.77	0.26	0.26	11	12	1	48	10	6
0.22	0.24	3.68	0.26	0.24	11	12	1	47	9	6
0.27	0.23	3.66	0.36	0.19	11	12	1	46	8	6
0.3	0.21	3.77	0.25	0.25	11	12	1	47	9	6
0.29	0.24	4.56	0.25	0.26	11	24	0	47	9	6
0.47	0.27	4.66	0.35	0.35	11	24	0	47	8	6
0.24	0.24	4.68	0.325	0.36	11	24	0	47	10	6
0.27	0.33	2.67	0.26	0.36	11	12	0	43	9	6
0.34	0.22	2.78	0.25	0.25	11	12	0	40	8	6
0.33	0.21	2.78	0.25	0.45	11	12	0	42	10	6
0.2	0.24	2.6	0.26	0.42	11	24	0	46	10	6
0.34	0.21	2.67	0.24	0.36	11	12	0	42	10	6
0.26	0.32	2.67	0.24	0.34	11	12	1	47	9	6
0.37	0.28	5.23	0.25	0.24	11	24	1	29	9	3
0.42	0.27	5.24	0.32	0.36	11	24	0	28	8	3
0.41	0.21	5.27	0.31	0.34	11	24	1	27	10	6
0.27	0.21	4.12	0.26	0.25	11	24	0	27	9	6
0.31	0.24	4.21	0.24	0.26	11	24	1	28	9	3
0.24	0.32	4.33	0.23	0.24	11	12	0	29	9	6
0.31	0.14	4.35	0.24	0.36	11	12	0	24	8	3
0.34	0.23	4.54	0.26	0.34	11	12	1	27	10	6
0.32	0.35	4.58	0.24	0.23	11	12	0	46	10	6
0.26	0.26	3.528	0.25	0.29	11	24	1	49	8	6
0.32	0.29	3.66	0.24	0.24	11	24	1	42	9	6
0.31	0.27	3.67	0.216	0.25	11	12	0	43	10	3
0.35	0.25	3.22	0.25	0.24	11	12	0	46	9	3
0.32	0.23	3.44	0.25	0.37	11	12	0	47	9	6
0.31	0.26	3.66	0.24	0.26	11	12	1	48	10	6
0.23	0.2	2.66	0.25	0.26	11	12	1	29	8	6
0.26	0.18	2.77	0.26	0.29	11	12	1	25	9	6
0.27	0.26	2.85	0.29	0.41	11	12	1	26	8	6
0.35	0.21	4.55	0.324	0.4	11	12	0	20	8	6
0.32	0.22	4.58	0.24	0.41	11	24	0	21	9	6
0.34	0.19	4.97	0.24	0.26	11	12	1	24	8	6
0.24	0.21	3.2	0.24	0.24	11	12	0	27	8	6
0.28	0.32	3.33	0.24	0.29	11	12	1	26	7	3
0.24	0.25	3.35	0.25	0.23	11	12	0	24	8	3
0.46	0.17	5.22	0.24	0.24	11	12	1	25	8	6
0.37	0.21	5.33	0.26	0.24	11	24	0	26	7	6
0.35	0.32	5.36	0.24	0.236	11	24	0	25	7	6
0.34	0.35	2.22	0.26	0.265	11	12	1	40	7	6
0.26	0.22	2.25	0.32	0.235	11	12	1	25	7	6
0.27	0.18	2.24	0.24	0.214	11	12	0	26	8	3
0.37	0.12	3.24	0.35	0.32	11	24	1	43	7	6
0.29	0.125	3.33	0.35	0.23	11	12	0	46	7	6
0.31	0.21	3.55	0.26	0.25	11	24	1	42	7	6
0.36	0.21	2.25	0.24	0.324	11	24	0	46	10	6
0.35	0.18	2.44	0.35	0.324	11	12	1	42	7	6
0.43	0.17	2.54	0.24	0.26	11	24	0	43	8	6
0.39	0.22	2.57	0.26	0.24	11	24	1	28	7	3
0.38	0.23	2.68	0.24	0.236	11	12	0	24	8	6
0.37	0.23	2.69	0.18	0.23	11	24	1	26	8	6
0.24	0.27	3.24	0.24	0.32	7	12	1	50	7	6
0.26	0.27	2.32	0.26	0.26	7	12	0	36	10	6
0.28	0.14	3.26	0.25	0.25	7	12	1	30	10	6
0.36	0.21	3.66	0.25	0.24	7	12	1	26	8	6
0.38	0.19	3.68	0.24	0.24	7	24	1	25	8	6
0.37	0.32	3.77	0.24	0.26	7	12	1	24	10	6
0.27	0.24	4.34	0.25	0.354	7	12	1	45	8	3
0.26	0.24	4.34	0.26	0.26	7	24	1	47	10	3
0.31	0.23	4.44	0.25	0.26	7	12	0	48	8	3
0.33	0.15	3.25	0.26	0.24	7	12	1	45	8	3
0.31	0.24	3.24	0.36	0.36	7	24	0	41	10	6
0.34	0.27	3.27	0.254	0.24	7	12	1	40	8	3
0.32	0.23	2.44	0.05	0.32	7	24	1	35	10	3
0.24	0.33	2.45	0.24	0.35	7	24	1	34	8	6
0.26	0.22	2.46	0.32	0.26	7	24	0	47	10	3
0.36	0.24	3.44	0.25	0.36	7	12	0	57	8	3
0.29	0.24	3.55	0.26	0.34	7	12	0	56	10	6
0.29	0.21	3.58	0.34	0.24	7	12	1	58	8	3
0.38	0.36	2.55	0.25	0.34	7	12	1	54	10	6
0.37	0.28	2.54	0.36	0.325	7	12	1	54	10	6
0.36	0.27	2.65	0.24	0.325	7	12	0	54	10	6
0.35	0.32	3.35	0.24	0.24	7	12	1	52	10	3
0.32	0.21	3.54	0.25	0.236	7	24	0	53	10	6
0.3	0.24	3.66	0.24	0.26	7	12	1	51	10	6
0.34	0.21	4.45	0.336	0.36	7	12	0	54	9	6
0.25	0.14	4.456	0.25	0.24	7	24	0	57	9	3
0.21	0.23	4.57	0.26	0.26	7	12	0	59	10	6
0.34	0.19	2.45	0.26	0.24	7	24	1	54	8	6
0.33	0.26	2.56	0.24	0.36	7	12	0	26	9	6
0.35	0.29	2.66	0.24	0.25	7	12	1	28	10	6
0.29	0.25	2.57	0.36	0.25	7	12	0	28	10	6
0.27	0.25	2.58	0.25	0.26	7	24	1	50	10	6
0.34	0.23	2.59	0.35	0.36	7	24	1	56	10	6
0.28	0.21	6.405	0.21	0.27	7	12	0	56	8	6
0.27	0.2	6.67	0.36	0.24	7	12	0	57	9	6
0.29	0.18	6.85	0.325	0.26	7	12	1	58	10	6
0.39	0.23	5.98	0.24	0.2	7	24	1	48	10	6
0.377	0.21	5.25	0.25	0.19	7	24	0	47	9	6
0.36	0.22	5.34	0.24	0.23	7	24	0	48	9	6
0.38	0.13	6.45	0.24	0.321	7	12	1	41	8	6
0.37	0.21	6.52	0.25	0.3254	7	12	1	40	10	3
0.35	0.32	6.97	0.24	0.26	7	24	1	46	10	3
0.47	0.18	4.32	0.25	0.24	7	12	0	49	9	3
0.32	0.17	4.36	0.26	0.26	7	24	0	45	9	3
0.33	0.21	4.56	0.26	0.24	7	24	0	45	8	3
0.32	0.21	5.13	0.24	0.23	7	12	0	28	8	3
0.32	0.35	5.41	0.24	0.32	7	12	1	27	8	3
0.25	0.22	5.46	0.35	0.31	7	12	1	23	9	3
0.27	0.16	6.22	0.24	0.214	7	12	1	36	9	6
0.26	0.12	6.32	0.21	0.32	7	24	0	35	8	6
0.37	0.125	6.45	0.24	0.156	7	12	1	34	8	6
0.36	0.21	4.11	0.35	0.36	7	12	0	35	8	6
0.33	0.21	5.33	0.24	0.35	7	24	0	36	8	6
0.34	0.18	5.36	0.26	0.24	7	12	1	34	8	6
0.21	0.12	5.23	0.35	0.24	7	12	1	32	8	6
0.27	0.22	5.33	0.25	0.26	7	12	0	39	8	6
0.32	0.23	5.42	0.24	0.34	7	12	0	39	8	6
0.21	0.26	4.12	0.25	0.42	7	24	0	49	8	3
0.31	0.27	4.32	0.26	0.36	7	12	0	47	8	6
0.24	0.27	4.47	0.25	0.25	7	12	1	48	8	6
0.26	0.21	4.6	0.26	0.26	7	12	0	47	10	3
0.3	0.21	4.67	0.24	0.25	7	12	1	47	10	6
0.21	0.19	4.77	0.25	0.28	7	24	0	24	10	3
0.28	0.23	3.77	0.214	0.24	11	24	0	24	10	3
0.29	0.24	3.88	0.26	0.26	11	12	1	27	10	3
0.37	0.24	3.89	0.26	0.25	11	24	1	28	10	6
0.34	0.27	3.68	0.25	0.32	11	24	1	29	9	6
0.29	0.15	3.77	0.236	0.3	11	12	0	24	8	6
0.27	0.24	3.85	0.5	0.21	11	24	0	28	9	6
0.3	0.24	2.86	0.332	0.32	11	24	0	47	9	3
0.3	0.23	2.99	0.23	0.32	11	12	0	48	8	3
0.24	0.33	2.99	0.25	0.32	11	24	1	47	9	6
0.29	0.21	4.98	0.36	0.214	11	12	0	47	10	6
0.35	0.24	4.87	0.35	0.26	11	24	0	42	9	3
0.33	0.24	4.99	0.25	0.24	11	24	1	43	10	6
0.35	0.27	3.55	0.36	0.19	11	24	0	34	8	6
0.24	0.36	3.65	0.34	0.36	11	12	0	39	9	3
0.38	0.28	3.66	0.34	0.25	11	12	1	37	8	6
0.29	0.21	5.44	0.17	0.35	11	12	0	29	8	6
0.25	0.32	5.55	0.16	0.38	11	12	1	28	10	3
0.26	0.21	5.65	0.16	0.45	11	12	0	25	10	6
0.21	0.17	2.27	0.31	0.27	11	24	1	34	9	6
0.32	0.21	2.29	0.22	0.26	11	12	0	35	9	6
0.28	0.14	2.29	0.27	0.25	11	24	1	28	9	6
0.25	0.18	3.66	0.38	0.26	11	24	0	47	8	6
0.26	0.19	3.67	0.35	0.24	11	12	0	46	8	6
0.23	0.26	3.688	0.33	0.25	11	24	0	47	8	6
0.29	0.24	3.33	0.2	0.36	11	24	1	48	10	6
0.27	0.25	3.55	0.23	0.36	11	24	0	48	10	6
0.27	0.25	3.66	0.35	0.25	11	12	0	47	10	6
0.32	0.21	2.44	0.31	0.26	11	12	0	47	9	6
0.3	0.21	2.54	0.3	0.35	11	12	1	47	8	6
0.33	0.2	2.66	0.36	0.32	11	24	1	48	9	6
0.35	0.24	2.68	0.36	0.26	11	24	0	47	10	6
0.34	0.23	2.69	0.27	0.32	11	12	0	45	9	6
0.39	0.21	2.7	0.25	0.25	11	12	0	42	8	6
0.3	0.16	2.32	0.35	0.25	11	12	0	42	10	6
0.28	0.13	3.26	0.39	0.24	11	24	1	47	10	6
0.32	0.21	3.26	0.26	0.26	11	24	0	49	10	6
0.36	0.21	3.68	0.27	0.325	11	12	0	47	9	6
0.25	0.18	3.77	0.35	0.25	11	12	1	43	8	6
0.29	0.17	3.78	0.22	0.24	11	12	0	47	8	6
0.05	0.21	4.34	0.24	0.25	11	24	0	27	10	6
0.27	0.21	4.44	0.3	0.27	11	12	0	26	10	6
0.32	0.35	4.55	0.41	0.24	11	24	1	27	10	6
0.24	0.15	3.24	0.26	0.24	11	12	0	29	9	6
0.27	0.16	3.27	0.34	0.24	11	12	1	27	8	6
0.33	0.12	3.26	0.24	0.26	11	12	0	28	9	3
0.26	0.25	2.45	0.28	0.31	11	12	0	46	10	6
0.35	0.21	2.46	0.36	0.32	11	24	1	45	9	6
0.34	0.21	2.477	0.19	0.26	11	24	1	47	8	6
0.33	0.21	3.55	0.26	0.23	11	24	0	43	10	3
0.33	0.12	3.58	0.27	0.24	11	24	0	47	8	6
0.32	0.22	3.58	0.36	0.26	11	24	1	47	9	6
0.28	0.25	2.54	0.19	0.24	11	12	0	48	10	6
0.27	0.26	2.65	0.17	0.19	11	12	0	49	10	6
0.27	0.27	2.66	0.26	0.26	11	12	1	42	10	3
0.26	0.32	3.54	0.34	0.216	11	24	0	26	8	6
0.32	0.21	3.66	0.37	0.26	11	12	0	21	9	6
0.21	0.21	3.68	0.31	0.25	11	24	1	20	8	6
0.36	0.18	4.456	0.33	0.24	11	24	1	24	8	6
0.25	0.23	4.57	0.31	0.24	11	12	0	25	9	6
0.32	0.24	4.56	0.26	0.24	11	12	0	26	8	6
0.24	0.32	2.56	0.38	0.29	11	12	0	24	8	3
0.36	0.27	2.66	0.29	0.24	11	12	1	23	7	6
0.35	0.15	2.67	0.34	0.34	11	24	0	21	9	6
0.36	0.26	2.58	0.19	0.24	11	12	1	25	7	6
0.35	0.24	2.59	0.27	0.26	11	12	0	24	7	6
0.32	0.23	2.6	0.26	0.25	11	12	0	25	7	6
0.24	0.21	6.67	0.22	0.25	11	12	1	26	8	3
0.24	0.21	6.85	0.27	0.26	11	24	0	42	8	6
0.36	0.24	6.89	0.3	0.24	11	24	0	47	8	6
0.25	0.24	5.25	0.19	0.24	11	12	0	42	7	6
0.36	0.27	5.34	0.34	0.35	11	24	1	47	8	3
0.36	0.36	5.375	0.27	0.25	11	12	0	45	9	6
0.34	0.23	6.52	0.36	0.24	11	12	0	43	8	6
0.22	0.21	6.97	0.27	0.26	11	24	1	25	9	6
0.25	0.32	4.17	0.29	0.24	11	12	0	26	10	6
0.33	0.24	4.36	0.26	0.26	11	12	1	26	8	6
0.32	0.17	4.56	0.28	0.24	11	24	1	50	7	6
0.3	0.21	4.56	0.27	0.24	11	12	0	36	8	6
0.29	0.24	5.41	0.31	0.24	7	12	1	35	8	6
0.24	0.18	5.46	0.29	0.25	7	12	1	34	10	6
0.26	0.19	5.49	0.34	0.35	7	24	0	35	10	6
0.31	0.26	6.32	0.26	0.18	7	24	0	26	10	6
0.34	0.24	6.45	0.34	0.26	7	12	0	28	8	6
0.36	0.25	6.47	0.26	0.35	7	24	1	36	10	3
0.2	0.27	5.33	0.34	0.25	7	24	0	46	10	6
0.42	0.21	5.36	0.36	0.254	7	12	1	42	8	3
0.41	0.21	5.37	0.37	0.25	7	24	1	43	10	6
0.41	0.22	5.33	0.26	0.24	7	24	1	39	10	6
0.4	0.24	5.42	0.24	0.24	7	24	1	37	10	3
0.2	0.23	5.61	0.22	0.26	7	12	0	36	8	6
0.42	0.14	4.32	0.3	0.25	7	24	0	48	8	6
0.26	0.16	4.47	0.34	0.25	7	24	0	54	10	3
0.36	0.13	6.405	0.31	0.214	7	24	1	54	8	6
0.37	0.36	6.94	0.24	0.254	7	12	1	56	8	3
0.36	0.21	6.97	0.28	0.26	7	12	0	54	8	6
0.37	0.18	5.98	0.32	0.25	7	12	1	56	8	6
0.35	0.21	5.339	0.33	0.32	7	24	0	57	10	6
0.35	0.21	5.54	0.24	0.332	7	12	1	56	10	3
0.36	0.21	6.45	0.25	0.332	7	24	0	58	10	6
0.26	0.19	4.305	0.26	0.34	7	24	1	51	8	3
0.21	0.15	4.35	0.42	0.32	7	12	0	56	9	6
0.34	0.16	4.32	0.39	0.36	7	24	1	53	9	3
0.25	0.32	4.57	0.41	0.24	7	24	1	58	10	3
0.36	0.25	4.58	0.34	0.24	7	12	0	52	8	6
0.36	0.21	5.13	0.31	0.25	7	24	0	53	8	6
0.21	0.17	6.52	0.24	0.24	7	12	1	27	10	6
0.24	0.21	6.62	0.44	0.26	7	12	1	29	10	6
0.3	0.12	6.22	0.37	0.32	7	12	1	27	10	6
0.32	0.21	6.56	0.32	0.26	7	24	0	57	8	6
0.32	0.25	6.66	0.31	0.25	7	24	0	59	8	6
0.32	0.26	4.11	0.28	0.26	7	24	1	58	9	6
0.21	0.21	5.82	0.31	0.24	7	12	1	48	10	6
0.31	0.32	5.84	0.24	0.42	7	12	1	49	8	6
0.32	0.21	5.23	0.26	0.42	7	12	1	47	9	6
0.258	0.21	5.63	0.31	0.35	7	12	0	46	10	6
0.25	0.25	5.26	0.26	0.36	7	12	0	49	8	6
0.36	0.23	4.12	0.22	0.36	7	12	0	42	8	6
0.32	0.21	4.5	0.27	0.325	7	24	0	42	10	3
0.21	0.32	4.52	0.34	0.32	7	24	0	47	9	3
0.32	0.27	5.23	0.39	0.32	7	24	0	48	9	3
0.33	0.24	5.4	0.34	0.32	7	24	1	27	8	3
0.21	0.26	5.45	0.26	0.25	7	12	1	29	8	3
0.32	0.24	4.12	0.3	0.36	7	12	1	26	8	3
0.32	0.21	4.56	0.24	0.25	7	12	0	27	9	3
0.36	0.21	4.74	0.34	0.252	7	12	1	24	9	6
0.36	0.21	4.35	0.37	0.24	7	12	0	25	9	6
0.34	0.32	4.67	0.36	0.25	7	24	0	36	8	6
0.34	0.24	4.77	0.34	0.35	7	12	0	34	8	6
0.34	0.27	3.528	0.36	0.26	7	24	1	36	8	6
0.35	0.21	3.88	0.26	0.24	7	12	0	36	10	6
0.35	0.23	3.89	0.26	0.26	7	12	0	34	10	6
0.36	0.21	3.22	0.28	0.35	7	12	0	34	10	6
0.36	0.32	3.77	0.25	0.26	7	24	0	38	8	6
0.3	0.24	3.85	0.36	0.25	7	12	1	37	8	6
0.32	0.17	2.66	0.32	0.214	7	24	0	48	8	3
0.45	0.35	2.99	0.26	0.26	7	12	0	47	9	3
0.24	0.24	2.99	0.26	0.25	7	12	1	45	9	6
0.36	0.18	4.55	0.24	0.24	7	12	0	49	9	3
0.43	0.27	4.87	0.26	0.325	11	24	1	28	10	3
0.4	0.26	4.99	0.24	0.25	11	24	0	29	10	3
0.3	0.24	3.2	0.257	0.36	11	12	0	24	10	3
0.36	0.26	3.65	0.36	0.26	11	12	0	29	8	6
0.34	0.27	3.66	0.32	0.35	11	24	0	28	9	6
0.35	0.21	5.22	0.28	0.354	11	12	0	27	8	6
0.273908186	0.26	5.55	0.34	0.25	11	12	0	29	8	6
0.273677765	0.22	5.65	0.33	0.25	11	24	1	27	9	3
0.273447343	0.24	2.22	0.24	0.26	11	12	0	48	8	6
0.272525658	0.19	2.29	0.34	0.36	11	12	0	47	8	3
0.272295237	0.14	2.29	0.26	0.32	11	24	0	45	8	6
0.272064816	0.16	3.24	0.42	0.32	11	24	1	46	10	3
0.271143131	0.25	3.67	0.42	0.35	11	24	0	41	9	3
0.27091271	0.36	3.688	0.41	0.25	11	24	0	35	8	6
0.270682288	0.21	2.25	0.34	0.24	11	24	1	36	9	3
0.269760603	0.32	2.65	0.31	0.25	11	12	0	29	10	3
0.269530182	0.21	3.1	0.24	0.26	11	12	0	28	10	6
0.269299761	0.21	2.57	0.44	0.24	11	12	1	27	9	3
0.268378076	0.18	2.77	0.34	0.23	11	12	0	29	9	3
0.268147655	0.19	2.78	0.32	0.25	11	24	1	26	9	6
0.267917234	0.15	3.24	0.31	0.25	11	12	0	35	9	6
0.266995549	0.21	3.27	0.32	0.24	11	12	0	29	9	6
0.266765127	0.32	2.33	0.31	0.32	11	24	1	27	9	6
0.266534706	0.25	3.66	0.24	0.25	11	12	0	47	9	6
0.265613021	0.17	3.78	0.32	0.25	11	12	1	48	8	6
0.2653826	0.17	3.82	0.31	0.36	11	24	1	49	8	6
0.265152179	0.21	4.34	0.26	0.25	11	12	1	47	10	6
0.264230494	0.23	4.66	0.26	0.23	11	12	1	47	8	6
0.264000072	0.21	4.62	0.27	0.24	11	12	1	47	9	6
0.263769651	0.25	3.25	0.34	0.25	11	12	1	46	8	6
0.262847966	0.14	3.47	0.32	0.25	11	24	0	49	8	6
0.262617545	0.21	4.66	0.34	0.24	11	24	0	47	9	6
0.262387124	0.32	2.44	0.26	0.36	11	24	0	47	8	6
0.261465439	0.32	2.88	0.28	0.25	11	12	0	42	8	6
0.261235017	0.21	2.89	0.24	0.32	11	12	0	43	9	6
0.261004596	0.22	3.22	0.34	0.36	11	12	0	40	8	6
0.260082911	0.23	3.77	0.37	0.25	11	24	0	45	9	6
0.25985249	0.21	3.85	0.35	0.25	11	12	0	46	10	6
0.259622069	0.32	2.66	0.34	0.26	11	12	1	42	10	6
0.258700384	0.27	2.99	0.29	0.32	11	24	1	42	8	3
0.258469963	0.24	2.99	0.36	0.36	11	24	0	29	9	3
0.258239541	0.26	4.55	0.26	0.332	11	24	1	28	8	3
0.257317856	0.22	4.87	0.36	0.332	11	24	0	29	9	3
0.257087435	0.21	4.99	0.28	0.225	11	24	1	27	9	6
0.256857014	0.21	3.2	0.29	0.225	11	12	0	28	9	3
0.255935329	0.21	3.65	0.354	0.24	11	12	0	26	9	6
0.255704908	0.32	3.66	0.354	0.26	11	12	1	24	8	3
0.255474486	0.24	5.22	0.35	0.247	11	12	0	27	10	6
0.254552801	0.27	5.55	0.21	0.48	11	24	1	48	10	6
0.25432238	0.21	5.65	0.254	0.36	11	24	1	49	8	6
0.254091959	0.23	2.22	0.32	0.37	11	12	0	42	9	6
0.253170274	0.24	2.29	0.32	0.46	11	12	0	45	10	6
0.252939853	0.32	2.29	0.21	0.67	11	12	0	46	9	3
0.252709431	0.24	3.24	0.32	0.68	11	12	1	47	9	6
0.251787746	0.23	3.67	0.36	0.37	11	12	1	43	10	6
0.251557325	0.35	3.688	0.25	0.47	11	12	1	29	8	6
0.251326904	0.24	2.25	0.42	0.45	11	12	1	25	9	6
0.250405219	0.29	2.65	0.36	0.36	11	12	0	20	9	6
0.250174798	0.27	3.1	0.34	0.28	11	24	0	20	8	6
0.249944376	0.26	2.57	0.32	0.29	11	12	1	21	9	6
0.249022691	0.23	2.77	0.36	0.27	11	12	0	25	9	6
0.24879227	0.26	2.78	0.32	0.34	11	12	1	27	8	6
0.248561849	0.27	3.24	0.25	0.36	11	12	0	26	7	3
0.247640164	0.18	3.27	0.26	0.29	11	12	1	24	7	6
0.247409743	0.26	2.33	0.26	0.27	11	24	0	25	8	6
0.247179322	0.22	3.66	0.36	0.29	11	24	0	26	7	6
0.246257637	0.22	3.78	0.25	0.24	11	12	1	42	7	6
0.246027215	0.19	3.82	0.25	0.34	11	12	1	40	7	6
0.245796794	0.14	4.34	0.26	0.37	11	12	0	25	7	6
0.244875109	0.32	4.66	0.32	0.27	11	24	1	48	9	6
0.244644688	0.25	4.62	0.33	0.33	11	12	0	43	7	6
0.244414267	0.36	3.25	0.37	0.37	11	24	1	46	7	6
0.243492582	0.21	3.47	0.36	0.34	11	24	0	43	10	6
0.24326216	0.32	4.66	0.34	0.18	11	12	1	46	10	6
0.243031739	0.21	2.44	0.36	0.19	11	24	0	42	7	6
0.242110054	0.22	2.88	0.38	0.16	11	24	1	29	7	6
0.241879633	0.18	2.89	0.37	0.24	11	12	0	28	7	3
0.241649212	0.19	3.44	0.27	0.31	11	24	1	24	8	6
0.240727527	0.125	3.59	0.39	0.27	7	12	1	36	8	6
0.240497105	0.21	3.61	0.41	0.42	7	12	0	36	8	6
0.240266684	0.32	2.55	0.29	0.41	7	12	1	36	10	6
0.239344999	0.18	2.77	0.27	0.33	7	12	1	35	10	6
0.239114578	0.17	2.77	0.22	0.26	7	24	1	26	8	6
0.238884157	0.17	3.35	0.24	0.29	7	12	1	25	8	6
0.237962472	0.23	3.66	0.32	0.35	7	12	1	36	10	3
0.23773205	0.23	3.77	0.28	0.27	7	24	1	45	8	3
0.237501629	0.21	4.45	0.27	0.26	7	12	0	47	10	3
0.236579944	0.27	4.66	0.36	0.36	7	12	1	43	10	6
0.236349523	0.14	4.68	0.34	0.27	7	24	0	45	8	3
0.236119102	0.21	2.45	0.34	0.25	7	12	1	41	10	6
0.235197417	0.19	2.78	0.17	0.25	7	24	1	36	8	6
0.234966996	0.32	2.78	0.16	0.42	7	24	1	35	10	3
0.234736574	0.21	2.57	0.16	0.36	7	24	0	34	8	6
0.233814889	0.24	2.67	0.31	0.26	7	12	0	54	8	6
0.233584468	0.23	2.67	0.22	0.35	7	12	0	57	8	3
0.233354047	0.21	4.48	0.27	0.34	7	12	1	56	10	6
